# Supplementary material for: Germline mosaicism in TCF20-associated neurodevelopmental disorders: a case study and literature review
Source: J Hum Genet. 2025 Feb 26;70(4):215–22. doi: 10.1038/s10038-025-01323-3 (PMC11882450; doi:10.1038/s10038-025-01323-3)
Supplement: Supplementary file 1 — Supplementary Table 1 [file 10038_2025_1323_MOESM1_ESM.xlsx]

## Sheet: Previously reported TCF20 vars
	2014 Babbs/IMGSAC									2016 Schafgen		2016 Lelieveld				2017 McRae/DDD							2018 Kurtas	2018 Upadia	2019 Torti
Individual	1	2	3	4	5	6	7	8	9	10	11	12	13	14	15	16	17	18	19	20	21	22	23	24	25	26	27	28	29	30	31	32	33	34	35	36	37	38	39	40	41	42	42	43	43	44	45	46	47
Family	1 (brothers)		2 (cousins)		3 (siblings)		4	5	6	7	8	9	10	11	12	13	14	15	16	17	18	19	20	21	22	23	24	25	26	27	28	29	30	31		32	33	34	35	36	37	38			39	40	41	42	43
Sex	M	M	M	M	M	M	M	M	F	M	M	Unreported	Unreported	Unreported	Unreported	F	M	M	F	M	M	F	F	F	F	M	F	F	F	M	F	M	M	M	F	M	M	F	F	M	F	M	M	M	F	F	M	F	M
Variant	46,XY,inv(22)(p11?.2-q13?.1)		c.1534A>G		c.4670C>T				c.3518delA	c.955C>T	c.3837delA	c.5164_5173del	c.385C>T	c.2497C>T	c.889_890del	c.594dupT	c.972delGGG	c.3027T>A	c.3379delC	c.3517A>C	c.5511_5512dupGC	c.5719C>T	46,XX,r(22)(::p11.2>q13::)	22q13.2 microdeletion	c.364dupC	c.622delC	c.697C>T	c.932_933delAG	c.1707delC	c.1810_1811delGT	c.1960C>T	c.2088_2089delTG	c.2155C>T	c.2224C>T		c.2512_2515delGACT	c.2594C>G	c.2883C>G	c.3486dupC'	c.3605dupG	c.3760dupA	c.3803_3804delGA			c.4741_4742delAG	c.4774C>T	c.4786C>T	c.4943delC	c.5352delC
Protein consequence			p.Lys512Glu		p.Pro1557Leu				p.Lys1173Rfs*5	p.Gln319*	Asp1280Ilefs*71	p.Gln1722fs	p.Gln129*	p.Gln833*	p.Met297fs	p.Gly199fs	p.Pro972Ter	p.Tyr1009*	p.Gln1127Serfs*10	p.Lys1173Gln	p.Leu1838Argfs*45	p.Arg1907*			p.Gln122ProfsTer12	p.Leu208TyrfsTer19	p.Gln233Ter	p.Gln311ArgfsTer22	p.Arg570AspfsTer37	p.Val604TrpfsTer21	p.Gln654Ter	p.Glu697AlafsTer2	p.Arg719Ter	p.Arg742Ter		p.Asp838IlefsTer9	p.Ser865Ter	p.Tyr961Ter	p.Cys1163LeufsTer5	p.Pro1203SerfsTer15	p.Arg1254LysfsTer14	p.Arg1268ThrfsTer9			p.Arg1581AlafsTer30	p.Gln1592Ter	p.Arg1596Ter	p.Thr1648LysfsTer13	p.Arg1785GlyfsTer97
Variant type	SV		SNV		SNV				Indel	SNV	Indel	Indel	SNV	SNV	Indel	Indel	Indel	SNV	Indel	SNV	Indel	SNV	SV	CNV	Indel	Indel	SNV	Indel	Indel	Indel	SNV	Indel	SNV	SNV		Indel	SNV	SNV	Indel	Indel	Indel	Indel			Indel	SNV	SNV	Indel	Indel
Mode of inheritance	Germline mosaic	Germline mosaic	De novo	De novo	Paternally inherited	Paternally inherited	Maternally inherited	Paternally inherited	De novo	De novo (no evidence of any parental low level mosaicism by high coverage WES & saliva/buccal sequencing)	De novo (no evidence of any parental low level mosaicism by high coverage WES & saliva/buccal sequencing)	De novo	De novo	De novo	De novo	De novo	De novo	De novo	De novo	De novo	De novo	De novo	De novo (involving paternal chromosome 22)	De novo	De novo	De novo	De novo	De novo	De novo	De novo	Undetermined	De novo	De novo	Suspected germline mosaic	Suspected germline mosaic	Undetermined	De novo	Undetermined	De novo	De novo	De novo	Undetermined	Undetermined	Undeteremined	Undetermined	De novo	De novo	De novo	De novo
Supplementary Table 1a. Previously reported neurodevelopmental disorder-associated TCF20 variants. Variants reported in row 7 are yellow-highlighted if they appear in more than one individual across the different studies.
	References
	1.	Babbs, C. et al. De novo and rare inherited mutations implicate the transcriptional coregulator TCF20/SPBP in autism spectrum disorder. J. Med. Genet. 51, 737–747 (2014).
	2.	Schäfgen, J. et al. De novo nonsense and frameshift variants of TCF20 in individuals with intellectual disability and postnatal overgrowth. Eur. J. Hum. Genet. 24, 1739–1745 (2016).
	3.	Lelieveld, S. H. et al. Meta-analysis of 2,104 trios provides support for 10 new genes for intellectual disability. Nat. Neurosci. 19, 1194–1196 (2016).
	4.	The Deciphering Developmental Disorders Study. Prevalence, phenotype and architecture of developmental disorders. bioRxiv (2016).
	5.	Kurtas, N. et al. Chromothripsis and ring chromosome 22: A paradigm of genomic complexity in the Phelan-McDermid syndrome (22q13 deletion syndrome). J. Med. Genet. 55, 269–277 (2018).
	6.	Upadia, J. et al. A previously unrecognized 22q13.2 microdeletion syndrome that encompasses TCF20 and TNFRSF13C. Am. J. Med. Genet. Part A 176, 2791–2797 (2018).
	7.	Torti, E. et al. Variants in TCF20 in neurodevelopmental disability: description of 27 new patients and review of literature. Genet. Med. (2019). doi:10.1038/s41436-019-0454-9
	8.	Vetrini, F. et al. De novo and inherited TCF20 pathogenic variants are associated with intellectual disability, dysmorphic features, hypotonia, and neurological impairments with similarities to Smith-Magenis syndrome. Genome Med. 11, (2019).
	9.	Lévy, J. et al. Rare and de novo duplications containing TCF20 are associated with a neurodevelopmental disorder. Clin. Genet. (2022). doi:10.1111/cge.14099
	10.	Schneeweiss, M. R., Dale, B. & Ejaz, R. Diagnosis and clinical presentation of two individuals with a rare TCF20 pathogenic variant. BMJ Case Rep. (2022). doi:10.1136/bcr-2022-248995
	11.	Svorenova, T. et al. Dystonia as a prominent feature of TCF20-associated neurodevelopmental disorder: Expanding the phenotype. Parkinsonism and Related Disorders (2022). doi:10.1016/j.parkreldis.2022.07.026
	12.	Córdoba-Jover, B. et al. Tcf20 deficiency is associated with increased liver fibrogenesis and alterations in mitochondrial metabolism in mice and humans. Liver Int. (2023). doi:10.1111/liv.15640
	13.	Huang, S. et al. A syndrome featuring developmental disorder of the nervous system induced by a novel mutation in the TCF20 gene, rarely concurrent immune disorders: a case report. Front. Genet. (2023). doi:10.3389/fgene.2023.1192668
[truncated: 42 more columns]

## Sheet: TCF20 variant types
	De novo	Inherited (maternally)	Inherited (paternally)	Germline mosaic (suspected or confirmed)	Undetermined	Total number of variants	Fraction of all variants (%)
SNV	20	2	3	3	5	33	36.2637
Indel	32	2	2	2	8	46	50.5495
CNV	8	0	0	0	1	9	9.89011
Other SV	1	0	0	2	0	3	3.2967
Total number of variants	61	4	5	7	14	91
Fraction of all variants (%)	67.033	4.3956	5.49451	7.69231	15.3846
Supplementary Table 1b. Types and modes of inheritance of neurodevelopmental disorder-associated TCF20 variants, including those previously reported and those from this case report.
